# Supplementary material for: The Association between Antenatal Tea Drinking and Hypertensive Disorders of Pregnancy: A Systematic Review and Meta-Analysis
Source: Epidemiologia (Basel). 2024 Apr 30;5(2):200–10. doi: 10.3390/epidemiologia5020014 (PMC11130964; doi:10.3390/epidemiologia5020014)
Supplement: Supplementary file 1 [file epidemiologia-05-00014-s001.zip]

Archive with 1 entries (1 files):
- epidemiologia-2940408-supplementary.pdf
